# Supplementary material for: Characterization of Multifloral Bee Pollen Collected from Geographically and Botanically Distinct Regions in Tunisia
Source: Foods. 2025 Nov 21;14(23):3986. doi: 10.3390/foods14233986 (PMC12692326; doi:10.3390/foods14233986)
Supplement: Supplementary file 1 [file foods-14-03986-s001.zip]

Archive with 1 entries (1 files):
- foods-3955271-supplementary.pdf
